# Supplementary material for: The Frontier of Entomo-Virology: Applications and Tools for Virus and Vector Surveillance
Source: Pathogens. 2025 Jul 15;14(7):699. doi: 10.3390/pathogens14070699 (PMC12299351; doi:10.3390/pathogens14070699)
Supplement: Supplementary file 1 [file pathogens-14-00699-s001.zip]

Archive with 1 entries (1 files):
- pathogens-3710258-supplementary.pdf
